# Supplementary material for: Molecular identification of Haemonchus contortus in sheep from Upper Egypt
Source: Front Vet Sci. 2024 Feb 12;10:1327424. doi: 10.3389/fvets.2023.1327424 (PMC10894989; doi:10.3389/fvets.2023.1327424)
Supplement: Supplementary file 1 [file Data_Sheet_1.ZIP]

Archive with 2 entries (2 files):
- Supplementary Tables/Supplementary Table 1 Haemonchus MS.docx
- Supplementary Tables/Supplementary Table 2 Haemonchus MS.docx
